# Supplementary material for: Dynamics of Marenzelleria spp. Biomass and Environmental Variability: A Case Study in the Neva Estuary (The Easternmost Baltic Sea)
Source: Biology (Basel). 2024 Nov 26;13(12):974. doi: 10.3390/biology13120974 (PMC11673274; doi:10.3390/biology13120974)
Supplement: Supplementary file 1 [file biology-13-00974-s001.zip]

Archive with 2 entries (2 files):
- Supl2.pdf
- Supl1.pdf
